# Supplementary material for: Addition of Olive Pomace to Feeding Substrate Affects Growth Performance and Nutritional Value of Mealworm (Tenebrio Molitor L.) Larvae
Source: Foods. 2020 Mar 10;9(3):317. doi: 10.3390/foods9030317 (PMC7143744; doi:10.3390/foods9030317)
Supplement: Supplementary file 1 [file foods-09-00317-s001.zip]

Archive with 5 entries (4 files):
- foods-724740 supplementary materials/
- foods-724740 supplementary materials/foods-724740-supplementary.docx
- foods-724740 supplementary materials/s001.docx
- foods-724740 supplementary materials/s002.docx
- foods-724740 supplementary materials/s003.docx
